# Supplementary material for: Combined Presence in Heterozygosis of Two Variant Usher Syndrome Genes in Two Siblings Affected by Isolated Profound Age-Related Hearing Loss
Source: Biomedicines. 2023 Sep 28;11(10):2657. doi: 10.3390/biomedicines11102657 (PMC10604119; doi:10.3390/biomedicines11102657)
Supplement: Supplementary file 1 [file biomedicines-11-02657-s001.zip]

Archive with 1 entries (1 files):
- biomedicines-2595912-supplementary.pdf
